# Supplementary material for: Environmental Factors Affecting Freshwater Snail Intermediate Hosts in Shenzhen and Adjacent Region, South China
Source: Trop Med Infect Dis. 2022 Dec 9;7(12):426. doi: 10.3390/tropicalmed7120426 (PMC9782201; doi:10.3390/tropicalmed7120426)
Supplement: Supplementary file 1 [file tropicalmed-07-00426-s001.zip]

Archive with 2 entries (2 files):
- Table S1. Investigated sites are shown.xlsx
- tropicalmed-2080375-supplementary.pdf
